# Supplementary material for: Aesthetic Impact of Orthognathic Surgery vs. Orthodontic Camouflage in Class II Division 1 Patients with Convex Facial Profile: A Follow-Up Using Combined Frontal and Profile Views
Source: J Clin Med. 2025 Jun 16;14(12):4277. doi: 10.3390/jcm14124277 (PMC12194542; doi:10.3390/jcm14124277)
Supplement: Supplementary file 1 [file jcm-14-04277-s001.zip]

Archive with 1 entries (1 files):
- jcm-3638554-supplementary.pdf
